# Supplementary material for: Willingness to Self-Collect a Sample for HPV-Based Cervical Cancer Screening in a Well-Screened Cohort: HPV FOCAL Survey Results
Source: Curr Oncol. 2022 May 26;29(6):3860–9. doi: 10.3390/curroncol29060308 (PMC9221715; doi:10.3390/curroncol29060308)
Supplement: Supplementary file 1 [file curroncol-29-00308-s001.zip]

Archive with 1 entries (1 files):
- curroncol-1640108-supplementary.pdf
